# Supplementary material for: Psychological Distress in Healthcare Workers between the First and Second COVID-19 Waves: The Role of Personality Traits, Attachment Style, and Metacognitive Functioning as Protective and Vulnerability Factors
Source: Int J Environ Res Public Health. 2021 Nov 11;18(22):11843. doi: 10.3390/ijerph182211843 (PMC8623543; doi:10.3390/ijerph182211843)
Supplement: Supplementary file 1 [file ijerph-18-11843-s001.zip]

Archive with 1 entries (1 files):
- ijerph-1399187-supplementary.pdf
